# Supplementary material for: Targeted attenuation of elevated histone marks at SNCA alleviates α‐synuclein in Parkinson's disease
Source: EMBO Mol Med. 2021 Jan 11;13(2):e12188. doi: 10.15252/emmm.202012188 (PMC7863397; doi:10.15252/emmm.202012188)
Supplement: Supplementary file 2 — Source Data for Appendix [file EMMM-13-e12188-s007.zip]

Archive with 13 entries (12 files):
-  SD for Appendix Figures/
-  SD for Appendix Figures/.DS_Store
- __MACOSX/ SD for Appendix Figures/._.DS_Store
-  SD for Appendix Figures/EMM_2020-12188_SourceDataFor_AppendixFigS12B.pdf
- __MACOSX/ SD for Appendix Figures/._EMM_2020-12188_SourceDataFor_AppendixFigS12B.pdf
-  SD for Appendix Figures/EMM-2020-12188_SourceDataFor_AppendixFigS12A.pdf
- __MACOSX/ SD for Appendix Figures/._EMM-2020-12188_SourceDataFor_AppendixFigS12A.pdf
-  SD for Appendix Figures/EMM-2020-12188_SourceDataFor_AppendixFigS12C.pdf
- __MACOSX/ SD for Appendix Figures/._EMM-2020-12188_SourceDataFor_AppendixFigS12C.pdf
-  SD for Appendix Figures/EMM-2020-12188_SourceDataFor_AppendixFigS8.pdf
- __MACOSX/ SD for Appendix Figures/._EMM-2020-12188_SourceDataFor_AppendixFigS8.pdf
-  SD for Appendix Figures/EMM-2020-12188_SourceDataFor_AppendixFigS12D.pdf
- __MACOSX/ SD for Appendix Figures/._EMM-2020-12188_SourceDataFor_AppendixFigS12D.pdf
