# Supplementary material for: Targeted attenuation of elevated histone marks at SNCA alleviates α‐synuclein in Parkinson's disease
Source: EMBO Mol Med. 2021 Jan 11;13(2):e12188. doi: 10.15252/emmm.202012188 (PMC7863397; doi:10.15252/emmm.202012188)
Supplement: Supplementary file 7 — Source Data for Figure 5 [file EMMM-13-e12188-s005.zip]

Archive with 6 entries (6 files):
- EMM-2020-12188_SourceDataForFigure5A.pdf
- __MACOSX/._EMM-2020-12188_SourceDataForFigure5A.pdf
- EMM_2020-12188_SourceDataForFigure5B.pdf
- __MACOSX/._EMM_2020-12188_SourceDataForFigure5B.pdf
- EMM-2020-12188_SourceDataForFigure5C.pdf
- __MACOSX/._EMM-2020-12188_SourceDataForFigure5C.pdf
